# Supplementary material for: Superior vena cava drainage improves upper body oxygenation during veno-arterial extracorporeal membrane oxygenation in sheep
Source: Crit Care. 2015 Feb 20;19(1):68. doi: 10.1186/s13054-015-0791-2 (PMC4352275; doi:10.1186/s13054-015-0791-2)
Supplement: Additional file 2: — Hemodynamic and blood gas parameters of SVC-FA. [file 13054_2015_791_MOESM2_ESM.zip]

Archive with 1 entries (1 files):
- 13054_2015_791_MOESM2_ESM.ppt
