# Supplementary material for: Superior vena cava drainage improves upper body oxygenation during veno-arterial extracorporeal membrane oxygenation in sheep
Source: Crit Care. 2015 Feb 20;19(1):68. doi: 10.1186/s13054-015-0791-2 (PMC4352275; doi:10.1186/s13054-015-0791-2)
Supplement: Additional file 5: — Aorta angiography in IVC-FA. The catheter for contrast medium injection was placed into the descending aorta near the return cannula in the femoral artery. The blood from the return cannula could reach the diaphragm level, but could not supply the upper body. IVC-FA: drainage cannula is placed within the inferior vena cava through the femoral vein and return cannula is in the femoral artery. [file 13054_2015_791_MOESM5_ESM.zip]

Archive with 1 entries (1 files):
- 13054_2015_791_MOESM5_ESM.flv
